# Supplementary material for: Irreversible electroporation reverses resistance to immune checkpoint blockade in pancreatic cancer
Source: Nat Commun. 2019 Feb 22;10:899. doi: 10.1038/s41467-019-08782-1 (PMC6385305; doi:10.1038/s41467-019-08782-1)
Supplement: Supplementary file 3 — Source Data [file 41467_2019_8782_MOESM3_ESM.xlsx]

## Sheet: Figure 1
Fig. 1. Animal survival after treatment with IRE and/or immune checkpoint blocker anti-PD1.
(B) Kaplan-Meier survival analysis of mice with KRAS* tumor
	Control	Survival (day)	Anti-PD1	Survival (day)	IRE	Survival (day)	IRE + Anti-PD1	Survival (day)
	Ms#1	8	Ms#1	11	Ms#1	17	Ms#1	60
	Ms#2	6	Ms#2	15	Ms#2	8	Ms#2	60
	Ms#3	6	Ms#3	8	Ms#3	11	Ms#3	60
	Ms#4	6	Ms#4	8	Ms#4	12	Ms#4	12
	Ms#5	7	Ms#5	6	Ms#5	14	Ms#5	20
	Ms#6	5	Ms#6	5	Ms#6	9	Ms#6	18
	Ms#7	5	Ms#7	9	Ms#7	13	Ms#7	35
	Ms#8	6	Ms#8	8	Ms#8	10	Ms#8	24
							Ms#9	31
							Ms#10	60
							Ms#11	18
(C) Survival analysis of mice with B16F10 melanoma
	Control	Survival (day)	Anti-PD1	Survival (day)	IRE	Survival (day)	IRE + Anti-PD1	Survival (day)
	Ms#1	8	Ms#1	12	Ms#1	8	Ms#1	32
	Ms#2	6	Ms#2	4	Ms#2	16	Ms#2	18
	Ms#3	8	Ms#3	4	Ms#3	21	Ms#3	25
	Ms#4	4	Ms#4	4	Ms#4	10	Ms#4	28
	Ms#5	8	Ms#5	8	Ms#5	8	Ms#5	60
	Ms#6	4	Ms#6	5	Ms#6	4	Ms#6	12
	Ms#7	4	Ms#7	5	Ms#7	4	Ms#7	13
	Ms#8	4	Ms#8	7	Ms#8	4	Ms#8	19
	Ms#9	4	Ms#9	7	Ms#9	4	Ms#9	21
	Ms#10	6	Ms#10	6	Ms#10	9	Ms#10	60

## Sheet: Figure 2
Fig. 2. Animal survival in the KRAS* model after treatment with IRE, anti-CTLA4, and/or anti-PD1
(A) Kaplan-Meier survival curves of mice in sham control (n = 8), anti-CTLA4 + anti-PD1 (n = 8), IRE only (n = 8), and IRE + anti-CTLA4 + anti-PD1 groups (n = 11)
	Control	Survival (day)	Anti-CTLA4 + Anti-PD1	Survival (day)	IRE	Survival (day)	IRE + Anti-CTLA4 + Anti-PD1	Survival (day)
	Ms#1	8	Ms#1	14	Ms#1	17	Ms#1	60
	Ms#2	6	Ms#2	14	Ms#2	8	Ms#2	29
	Ms#3	6	Ms#3	14	Ms#3	11	Ms#3	40
	Ms#4	6	Ms#4	12	Ms#4	12	Ms#4	60
	Ms#5	7	Ms#5	10	Ms#5	14	Ms#5	60
	Ms#6	5	Ms#6	8	Ms#6	9	Ms#6	34
	Ms#7	5	Ms#7	10	Ms#7	13	Ms#7	60
	Ms#8	6	Ms#8	13	Ms#8	10	Ms#8	41
							Ms#9	19
							Ms#10	60
							Ms#11	17
(B) Survival of IRE + anti-CTLA4 + anti-PD1 and IRE + anti-PD1 groups (n = 11 each group)
	IRE + Anti-CTLA4 + Anti-PD1	Survival (day)	IRE + Anti-PD1	Survival (day)
	Ms#1	60	Ms#1	60
	Ms#2	29	Ms#2	60
	Ms#3	40	Ms#3	60
	Ms#4	60	Ms#4	12
	Ms#5	60	Ms#5	20
	Ms#6	34	Ms#6	18
	Ms#7	60	Ms#7	35
	Ms#8	41	Ms#8	24
	Ms#9	19	Ms#9	31
	Ms#10	60	Ms#10	60
	Ms#11	17	Ms#11	18
(C) Relative change in mouse body weight after treatment with IRE + anti-CTLA4 + anti-PD1 or IRE + anti-PD1 (n = 5 each group)
		Relative Change in Body Weight (%)
				IRE + Anti-CTLA-4 +Anti-PD-1					IRE + Anti-PD-1
	Days from Enrollment	Mouse #1	Mouse #2	Mouse #3	Mouse #4	Mouse #5	Mouse #1	Mouse #2	Mouse #3	Mouse #4	Mouse #5
	0	100	100	100	100	100	100	100	100	100	100
	2	92.1053	92.8251	93.8326	87.9464	92.2414	94.9541	96.2617	93.7778	87.9464	97.3568
	4	85.9649	81.1659	83.7004	91.0714	90.0862	95.4128	98.1308	94.6667	91.0714	95.5947
	6	89.9123	79.8206	83.7004	96.4286	92.6724	96.3303	102.336	96.4444	96.4286	96.0352
	8	92.1053	86.0987	89.4273	95.5357	96.1207	97.2477	104.206	97.7778	95.5357	96.9163
	10	93.8597	91.4798	94.2731	98.2143	97.4138	99.0826	104.206	98.6667	98.2143	97.3568
	12	96.4912	94.1704	97.3568	96.875	97.8448	100.459	105.14	98.6667	96.875	98.2379
	14	96.9298	95.5157	99.5595	100	98.7069	102.294	106.075	99.1111	100	97.7974
	16	98.2456	96.4126	99.1189	100.893	97.4138	102.294	105.608	99.5556	100.893	99.5595
	18	97.807	96.4126	99.5595	100.446	100.431	102.752	106.542	99.5556	100.446	100
	20	99.1228	96.861	100	101.339	99.569	103.67	106.542	100.444	101.339	100.881

## Sheet: Figure 3
Fig. 3. Profiling of intratumoral immune cells in KRAS* tumors treated with IRE and/or anti-PD1
(A) Tumor weight (g)						(B) Frequency of CD8+ T cells (CD3+CD8+) (#cells/gram of tumor)
	Control	Anti-PD1	IRE	IRE + Anti-PD1			Control	Anti-PD1	IRE	IRE + Anti-PD1
Sample#1	1.94	1.35	0.536	0.292		Sample#1	318400	224600	486300	756300
Sample#2	0.823	1.133	0.534	0.275		Sample#2	498200	222300	428100	942800
Sample#3	0.96	0.707	0.615	0.26		Sample#3	199400	225700	1084000	2537000
Sample#4	1.079	1.28	0.83	0.293		Sample#4	241000	699800	921500	2454000
Sample#5	1.26	0.787	0.65	0.318		Sample#5	524300	1362000	234800	2930000
Sample#6	1.377			0.381		Sample#6			161000	910300
(C) Frequency of proliferating CD8+ T cells (CD8+Ki67+) (#cells/gram of tumor)						(D) CD8+-to-Treg cell ratio
	Control	Anti-PD1	IRE	IRE + Anti-PD1			Control	Anti-PD1	IRE	IRE + Anti-PD1
Sample#1	15000	2400	29600	42100		Sample#1	5.4	18.33	12.56	71.31
Sample#2	16200	7830	22200	235000		Sample#2	9.19	12.5	8.39	9.72
Sample#3	4240	8600	20300	370000		Sample#3	20.3	13.6	18.89	82.88
Sample#4	57800	19300	55900	411000		Sample#4	3.96	9.4	18.77	226.4
Sample#5	11200	46600	11100	74300		Sample#5	4.8	12.77	5.78	83.39
Sample#6				33200		Sample#6				59
(E) Frequency of CD4+ T cells (CD3+CD4+) (#cells/gram of tumor)						(F) Frequency of Tregs (CD4+CD25+Foxp3+) (#cells/gram of tumor)
	Control	Anti-PD1	IRE	IRE + Anti-PD1			Control	Anti-PD1	IRE	IRE + Anti-PD1
Sample#1	349700	98750	193200	55080		Sample#1	58940	12250	38700	7966
Sample#2	252100	303100	299800	401800		Sample#2	54240	38560	51050	97020
Sample#3	57700	191500	395600	153000		Sample#3	9833	16600	57390	30600
Sample#4	445100	301800	328000	410400		Sample#4	17240	74410	49100	72220
Sample#5	206000	140100	130000	733600		Sample#5	59600	106700	40590	35130
Sample#6				312700		Sample#6			218.2	70480
(G) Frequency of NK cells (NK1.1+) (#cells/gram of tumor)						(H) Frequency of B cells (CD19+) (#cells/gram of tumor)
	Control	Anti-PD1	IRE	IRE + Anti-PD1			Control	Anti-PD1	IRE	IRE + Anti-PD1
Sample#1	163000	117000	268000	136000		Sample#1	857900	67750	128700	81940
Sample#2	249000	204000	222000	373000		Sample#2	223100	556700	415500	342300
Sample#3	23500	301000	409000	467000		Sample#3	35300	239000	322900	99800
Sample#4	231000	48600	167000	240000		Sample#4	591100	543100	291300	199900
Sample#5	94400	481000	42200	333000		Sample#5	310700	625400	326600	289600
Sample#6				129000		Sample#6			57390	190300
(I) Frequency of DCs (CD11c+CD11b-) (#cells/gram of tumor)						(J) Frequency of MDSCs (CD11c+CD11b+Ly6C+ or CD11c+CD11b+Ly6G+) (#cells/gram of tumor)
	Control	Anti-PD1	IRE	IRE + Anti-PD1			Control	Anti-PD1	IRE	IRE + Anti-PD1
Sample#1	633000	316000	385000	217000		Sample#1	1360000	63400	746000	394000
Sample#2	626000	378000	434000	615000		Sample#2	854000	163000	941000	1100000
Sample#3	269000	572000	622000	203000		Sample#3	504000	701000	748000	885000
Sample#4	1310000	848000	951000	1870000		Sample#4	1510000	1470000	1360000	2110000
Sample#5	1160000	2760000	303000	1520000		Sample#5	1410000	1670000	1560000	2280000
Sample#6				1380000		Sample#6				1720000
(K) Frequency of macrophages (F4/80+) (#cells/gram of tumor)
	Control	Anti-PD1	IRE	IRE + Anti-PD1
Sample#1	2580000	275000	1170000	532000
Sample#2	1690000	466000	1380000	2330000
Sample#3	1270000	1220000	1060000	1900000
Sample#4	4930000	4280000	3590000	6470000
Sample#5	3260000	6480000	3380000	3560000
Sample#6				11200000
(L) Kaplan-Meier survival curves showing the effect of CD8 neutralization
	IRE + Anti-PD1	Survival (day)	IRE + Anti-PD1 + Anti-CD8	Survival (day)
	Ms#1	60	Ms#1	8
	Ms#2	60	Ms#2	12
	Ms#3	60	Ms#3	13
	Ms#4	12	Ms#4	5
	Ms#5	20	Ms#5	15
	Ms#6	18	Ms#6	8
	Ms#7	35	Ms#7	10
	Ms#8	24
	Ms#9	31
	Ms#10	60
	Ms#11	18

## Sheet: Figure 4
Fig. 4. Combination of IRE and anti-PD1 generated long-term immune responses against KRAS* tumor
(A) Growth curve of rechallenged tumors in the long-term surviving mice treated with IRE + anti-PD1 (n = 10)
		Tumor Volume (mm3)
	Weeks					Control										Treated Mice
		Mouse#1	Mouse#2	Mouse#3	Mouse#4	Mouse#5	Mouse#6	Mouse#7	Mouse#8	Mouse#9		Mouse#1	Mouse#2	Mouse#3	Mouse#4	Mouse#5	Mouse#6	Mouse#7	Mouse#8	Mouse#9	Mouse#10
	0	1	1	1	1	1	1	1	1	1		1	1	1	1	1	1	1	1	1	1
	1	6.57533	1.72013	11.8006	10.352	1.0917	1.18113	2.99182	1.5	29.5919		1	1	1	1	1	1	1	1	1	1
	2	83.7767	16.6627	68.0281	150.268	45.1019	141.549	31.05	4.09963	60.2109		1	1	1	1	1	1	1	1	1	1
	3	144.869	111.328	187.308	115.2	90.75	156.775	114.376	91.25	107.892		1	1	1	1	1	1	1	1	1	1
	4	237.141	310.005	259.611	143.65	147.875	238.206	200.9	152.626	112.896		1	1	1	1	1	1	1	1	1	1
	5	473.812	500.887	464.64	402.178	310.464	445.423	511.488	219.375	316.894		1	1	1	1	1	1	1	1	1	1
	6	1800	1687.5	1568	1441.37	575	1699.83	1922	1364.6	658.63		1	1	1	1	1	1	1	1	1	1
	7											1	1	1	1	1	1	1	1	1	1
	8											1	1	1	1	1	1	1	1	1	1
	9											1	1	1	1	1	1	1	1	1	1
(B) Quantification of IFN-γ spots and representative images from the ELISPOT assay
		Control	#Spots	Treated Mice	#Spots
		Well#1	20	Well#1	50
		Well#2	23	Well#2	57
		Well#3	12	Well#3	65
		Well#4	20	Well#4	58
		Well#5	22	Well#5	42
		Well#6	33	Well#6	35
(C) Representative flow cytometry plots and quantification of effector cells (CD44-CD62L-) and memory cells (CD44+CD62L-) among CD4+ and CD8+ T cells isolated from splenocytes
		CD4 Graph
			% of CD4 T cells
				Control				Treated Mice
			Spleen#1	Spleen#2	Spleen#3		Spleen#1	Spleen#2	Spleen#3
		CD4E	13.3	13	16.5		18.5	15	22.3
		CD4M	14.6	11.5	15.5		23.2	26	40.2
		CD8 Graph
			%of CD8 T cells
				Control				Treated Mice
			Spleen#1	Spleen#2	Spleen#3		Spleen#1	Spleen#2	Spleen#3
		CD8E	3.11	4.22	4.38		4.9	5.37	7.46
		CD8M	1.55	1.73	2.19		6.02	13.6	11.7

## Sheet: Figure 5
Fig. 5. In vitro analyses of IRE-treated cancer cells and their impact on dendritic cells
(B) ATP and HMGB1 concentrations in the supernatants of electroporated cells (n = 3)
		ATP Concentration (µM)
			Control			200 V			900V
		Run#1	Run#2	Run#3	Run#1	Run#2	Run#3	Run#1	Run#2	Run#3
	KRAS*	0.682046	0.709269	0.698256	0.487927	0.498286	0.495786	7.26326	7.89538	7.86903
	B16F10	1.09801	1.03612	1.07169	1.55639	1.56889	1.58908	8.08274	8.29424	8.41508
		HMGB1 Concentration (pg/mL)
			Control			200 V			900V
		Run#1	Run#2	Run#3	Run#1	Run#2	Run#3	Run#1	Run#2	Run#3
	KRAS*	104.602	53.0664	56.6614	43.6524	47.7169	73.2569	918.281	952.736	860.394
	B16F10	87.7332	88.9732	75.339	129.937	127.593	135.925	595.896	604.198	963.045
(C) Relative expression of DC activation markers, including CD40, MHC-II, CCR7, and CD86, on bone marrow-derived DCs (CD11c+) after incubation with live or IRE-treated KRAS* cells for 24 hours (n = 3).
		Relative Expression (%)
			Live Cells			IRE-treated Cells
		Run#1	Run#2	Run#3	Run#1	Run#2	Run#3
	CD40	100.48	103.118	96.4029	168.825	161.151	161.391
	MHC-II	122.385	89.6444	87.9707	126.255	121.966	111.925
	CCR7	100.081	111.618	88.2747	149.45	131.741	144.889
	CD86	117.55	92.5795	89.8704	168.021	162.485	151.885

## Sheet: Figure 6
Fig. 6. Impacts of IRE on PDAC stroma
(B) CD31 IHC quantification						(C) FAPalpha IHC quantification
	% of CD31+ Pixels per FOV					% of FAPalpha+ Pixels per FOV
		Control	IRE + 4 Day	IRE + 6 Day			Control	IRE + 4 Day	IRE + 6 Day
	FOV#1	1.12	4.24	3.17		FOV#1	4.96	11.09	2.3
	FOV#2	2.62	5.41	2.61		FOV#2	3.93	8.71	6.12
	FOV#3	1.61	6.28	4.7		FOV#3	8.54	6.92	5.64
	FOV#4	3.15	6.4	4.63		FOV#4	13.14	4.51	8.14
	FOV#5	2.09	6.1	4.45		FOV#5	11.63	0.76	12.96
	FOV#6	1.41	8.23	2.46		FOV#6	3.59	3.26	5.56
	FOV#7	1.78	10.28	2.97		FOV#7	8.1	2.1	15.76
	FOV#8	4.45	7.93	3.81		FOV#8	9.27	1.6	16.85
	FOV#9	0.28	8.07	2.55		FOV#9	8.11	1.23	3.3
	FOV#10	1.9	7.99	2.71		FOV#10	8.67	1.25	6.38
	FOV#11			2.36		FOV#11	6.39	3.22	7.21
						FOV#12	13.02	3.38	4.32
						FOV#13	6.86
						FOV#14	11.63
						FOV#15	5.88
(D) Relative expression by western blot
	Relative Expression (%)
			Control			IRE + 4 Days			IRE + 6 Days
		Lane#1	Lane#2	Lane#3	Lane#4	Lane#5	Lane#6	Lane#7	Lane#8	Lane#9
	HIF1	98.662	127.565	73.7725	80.3003	37.8308	42.0415	100.722	84.8059	97.6287
	CA-IX	87.0405	129.359	83.6	39.4445	14.0597	18.4747	79.4533	89.9626	51.3332
	SMA	86.8025	133.489	79.7087	120.255	107.294	109.873	123.046	102.824	101.788
	HABP1	91.2321	118.388	90.38	68.3732	66.5461	75.6779	77.2548	75.6517	68.4749
	LOX	84.4535	121.419	94.1276	39.52	40.5827	43.5853	98.3012	109.704	68.7305
	PD-L1	99.8199	113.765	86.4155	42.9786	4.82748	6.42045	83.7357	89.1905	67.3701
(E) Quantification of mean fluorescence intensity for KRAS* tumor sections after injection of Dextran-FITC
		MFI (LAU/mm2)
		Control	IRE + 4 Days	IRE + 6 Days
	FOV#1	17.63	539.41	206.05
	FOV#2	43.95	599.82	164.62
	FOV#3	20.69	387.05	232.22
	FOV#4	28.58	227.89	214.75
	FOV#5	32.01	216.45	153.93
	FOV#6		926.49	224.87
	FOV#7		679.95	178.7
	FOV#8		749	368.82
	FOV#9		414.09	312.87
	FOV#10		618.9	365.78

## Sheet: Figure 7
Fig. 7. IHC staining of viable tumor region at 9 days initiation of treatments
(A) CD31 IHC Quantification						(B) Picrosirius Red Quantification
	% of CD31+ Pixels per FOV						% of Picrosirius Red+ Pixels per FOV
	Control	Anti-PD-1	IRE	IRE + Anti-PD-1			Control	Anti-PD-1	IRE	IRE + Anti-PD-1
FOV#1	0.71	1.66	1.72	3.19		FOV#1	9.47	4.91	16.98	33.7
FOV#2	0.46	0.92	2.81	1.83		FOV#2	10.59	2.42	15.81	7.44
FOV#3	0.61	0.83	2.92	2.91		FOV#3	19.65	7.62	19.95	25.96
FOV#4	0.59	1.11	0.98	3.83		FOV#4	25.43	4.02	13.21	22.89
FOV#5	0.61	1.43	0.51	4.53		FOV#5	18.6	2.57	17.39	18.8
FOV#6	1.34	1.13	1.22	3.75		FOV#6	16.57	3.47	5.33	12.2
FOV#7	0.67	1.12	0.81	4.68		FOV#7	16.94	0.87	20.41	8.09
FOV#8	0.88	2.18	0.98	5.19		FOV#8	25.72	1.53	17.25	10.7
FOV#9	0.79	0.8	0.51	5.77		FOV#9	25.59	2.95	9.68	10.13
FOV#10	1.29	0.45	0.49	3.72		FOV#10		1.7	9.99	14.64
						(D) FAPalpha IHC Quantification
	% of alphaSMA+ Pixels per FOV						% of FAPalpha+ Pixels per FOV
	Control	Anti-PD-1	IRE	IRE + Anti-PD-1			Control	Anti-PD-1	IRE	IRE + Anti-PD-1
FOV#1	7.68	8.95	15.08	13.59		FOV#1	6.89	9.63	7.63	0.1
FOV#2	24.58	5.69	18.79	27.92		FOV#2	12.69	2	4.69	0.21
FOV#3	14.36	4.76	11.2	19.82		FOV#3	6.13	2.43	8.61	0.96
FOV#4	10.86	9.57	18.11	9.7		FOV#4	1.6	1.89	5.94	2.49
FOV#5	5.99	7.12	14.65	9.07		FOV#5	4.43	6.8	1.52	0.92
FOV#6	9.65	3.3	5.75	6.34		FOV#6	6.73	9.4	1.58	0.24
FOV#7	8.19	8.03	17.86	11.33		FOV#7	5.17	0.9	3	1.22
FOV#8	13.18	8.89	8.4	15.81		FOV#8	7.57	6.87	9.97	1.79
FOV#9	8.05	7.42	7.53	8.3		FOV#9	10.62	2.3	7.57	3.48
FOV#10	10.88	6.64	11.63	16.42		FOV#10	4.29	2.64	13.48	1.45
FOV#11	13.12					FOV#11				2.06
						FOV#12				1.72
(E) HABP1 IHC Quantification						(F) Ki67 IHC Quantification
	MFI of HABP1 (a.u)						#Ki67+ Nuclei per FOV
	Control	Anti-PD-1	IRE	IRE + Anti-PD-1			Control	Anti-PD-1	IRE	IRE + Anti-PD-1
FOV#1	4.73	10.581	7.757	1.122		FOV#1	291	292	242	163
FOV#2	4.69	11.764	2.418	2.969		FOV#2	419	257	275	175
FOV#3	6.908	6.898	2.376	6.088		FOV#3	273	229	287	151
FOV#4	9.03	6.5	4.509	4.618		FOV#4	321	293	268	73
FOV#5	14.013	11.697	6.82	9.877		FOV#5	335	292	252	94
FOV#6	7.039	10.154	4.23	4.071		FOV#6	414	271	250	100
FOV#7	5.571	14.329	1.698	6.309		FOV#7	378	220	378	120
FOV#8	8.582	15.813	4.777	3.048		FOV#8	385	194	302	74
FOV#9	8.236	9.584	3.984	2.952		FOV#9	301	234	380	100
FOV#10	6.42	8.127	4.011	2.563		FOV#10			351
FOV#11				4.498
FOV#12				2.394

## Sheet: Figure 8
Fig. 8. Comparison between radiation and IRE in the enhancement of anti-PD1 therapy in KRAS* tumor
(B) ATP concentrations in the supernatants of treated cells
			Control			10 Gy			IRE
		Run#1	Run#2	Run#3	Run#1	Run#2	Run#3	Run#1	Run#2	Run#3
	[ATP] (µM)	0.682046	0.709269	0.698256	0.574971	0.523347	0.577869	7.26326	7.89538	7.86903
(C) HMGB1 Concentration in the supernatant of treated cells
			Control			10 Gy			IRE
		Run#1	Run#2	Run#3	Run#1	Run#2	Run#3	Run#1	Run#2	Run#3
	[HMGB1] (pg/mL)	104.602	53.0664	56.6614	101.391	67.9525	73.7759	918.281	952.736	860.394
(D) Representative expression of DC activation markers
			Control			10 Gy			IRE
		Run#1	Run#2	Run#3	Run#1	Run#2	Run#3	Run#1	Run#2	Run#3
	CD40	100.48	103.118	96.4029	98.3213	103.837	97.1223	168.825	161.151	161.391
	MHC-II	122.385	89.6444	87.9707	89.6444	101.778	90.3766	126.255	121.966	111.925
	CCR7	100.081	111.618	88.2747	80.2254	106.788	89.8846	149.45	131.741	144.889
	CD86	117.55	92.5795	89.8704	90.8716	99.8233	89.9293	168.021	162.485	151.885
(E) Animal Survival
	Control	Survival (day)	10 Gy + Anti-PD1	Survival (day)	IRE + Anti-PD1	Survival (day)
	Ms#1	8	Ms#1	55	Ms#1	120
	Ms#2	6	Ms#2	11	Ms#2	120
	Ms#3	6	Ms#3	15	Ms#3	120
	Ms#4	6	Ms#4	49	Ms#4	12
	Ms#5	7	Ms#5	5	Ms#5	20
	Ms#6	5	Ms#6	26	Ms#6	18
	Ms#7	5	Ms#7	35	Ms#7	35
	Ms#8	6	Ms#8	41	Ms#8	24
			Ms#9	12	Ms#9	31
			Ms#10	47	Ms#10	120
					Ms#11	18
(F) Tumor weight (g)					(G) Frequency of Intratumoral CD8+ T cells (#cells/gram of tumor)
	Control	10 Gy + Anti-PD1	IRE + Anti-PD1			Control	10 Gy + Anti-PD1	IRE + Anti-PD1
	1.02	0.637	0.367			469000	875000	2130000
	1.77	0.708	0.22			359000	795000	2000000
	0.978	0.522	0.323			415000	738000	1260000
	1.89	0.591	0.126			340000	747000	1030000
		0.583	0.567				463000	918000
(H) Frequencey of Intratumoral Treg cells (#cells/gram of tumor)					(I) CD8-to-Treg Ratio
	Control	10 Gy + Anti-PD1	IRE + Anti-PD1			Control	10 Gy + Anti-PD1	IRE + Anti-PD1
	134000	206000	85200			3.5	4.2	25
	106000	87800	75600			3.4	9.1	26.4
	43200	93400	44100			9.6	7.9	28.5
	47100	80600	23000			7.2	9.3	44.9
		98900	79200				4.7	11.6
(J) Quantification of Necrosis
	% of Necrotic Area
	Control	10 Gy + Anti-PD1	IRE + Anti-PD-1
	1.77779	3.1	73.7786
	0.9	6.4	76.2148
	2.5	3.30585	51.2413
	2.57195	7.09946	38.4131

## Sheet: Figure 9
Fig. 9. IHC staining of viable tumor region at 9 days initiation of 10 Gy + anti-PD1 or IRE + anti-PD1
(A) CD31 IHC Quantification					(B) Picrosirius Red Quantification
	% of CD31+ Pixels per FOV					% of Picrosirius Red+ Pixels per FOV
	Control	10 Gy + Anti-PD1	IRE + Anti-PD-1			Control	10 Gy + Anti-PD1	IRE + Anti-PD-1
FOV#1	1.51	1.94	4.94		FOV#1	29.3	19.39	31.06
FOV#2	0.71	0.56	5.12		FOV#2	19.38	29.6	14.93
FOV#3	0.99	0.69	4.5		FOV#3	30.11	18.98	17.86
FOV#4	0.76	0.85	4.77		FOV#4	10.79	8.6	21.36
FOV#5	1.46	1.74	4.5		FOV#5	16.12	16.4	22.59
FOV#6	0.92	2.1	7.41		FOV#6	22.86	7.26	19.97
FOV#7	1.79	1.83	7.18		FOV#7	15.61	21.24	9.02
FOV#8	3.12	1.52	7.26		FOV#8	16.19	29.74	16.97
FOV#9	0.83	2.92	1.71		FOV#9	21.63	10.35	14.72
FOV#10		0.95	4.24		FOV#10	17.55	16.37	18.43
FOV#11		1.27	5.69		FOV#11	7.98	20.56	16.53
FOV#12		0.6	5.6		FOV#12	11.29	10.36	11.11
FOV#13		2.12	7.44		FOV#13	8.65	15.37	20.88
FOV#14		0.82	1.79		FOV#14		17.06
FOV#15		0.68			FOV#15		24.13
FOV#16		0.58			FOV#16		14.35
					(D) FAPalpha IHC Quantification
	% of alphaSMA+ Pixels per FOV					% of FAPalpha+ Pixels per FOV
	Control	10 Gy + Anti-PD1	IRE + Anti-PD-1			Control	10 Gy + Anti-PD1	IRE + Anti-PD-1
FOV#1	6.9	6.99	21.43		FOV#1	4.96	8.89	4.73
FOV#2	8.11	9.83	9.2		FOV#2	3.93	11.04	1.04
FOV#3	9.76	9.96	8		FOV#3	8.54	12.97	0.24
FOV#4	14.29	5.61	6.77		FOV#4	13.14	2.45	0.9
FOV#5	9.29	6.18	18.66		FOV#5	7.69	5.82	0.62
FOV#6	13.36	19.24	13.78		FOV#6	11.63	6.43	0.25
FOV#7	14.67	11.53	9.21		FOV#7	3.59	3.13	0.1
FOV#8	15.41	14.7	13.01		FOV#8	8.1	13.01	0.48
FOV#9	20.19	9.13	15.33		FOV#9	9.27	3.6	0.34
FOV#10	15.82	18.9	15.35		FOV#10	8.11	7.27	0.49
FOV#11	7.72	11.44	6.6		FOV#11	8.67	13.78	6.26
FOV#12	9.67	10	4.56		FOV#12	6.39	5.32	2.64
FOV#13	22.21	23.64	8.78		FOV#13	13.02	7.47	6.74
FOV#14	6.18	5.8			FOV#14	6.86	3.03	3.48
FOV#15	8.75				FOV#15	11.63	1.69	1.45
					FOV#16	5.88		2.06
					FOV#17			1.72
(E) HABP1 IHC Quantification					(F) Ki67 IHC Quantification
	MFI of HABP1 (a.u)					#Ki67+ Nuclei per FOV
	Control	10 Gy + Anti-PD1	IRE + Anti-PD-1			Control	10 Gy + Anti-PD1	IRE + Anti-PD-1
FOV#1	8.177	3.762	3.407		FOV#1	291	217	137
FOV#2	6.944	14.241	3.106		FOV#2	419	130	110
FOV#3	11.347	14.249	2.172		FOV#3	273	187	247
FOV#4	26.375	14.595	3.761		FOV#4	321	297	100
FOV#5	4.798	10.47	0.751		FOV#5	335	184	103
FOV#6	9.388	11.089	1.755		FOV#6	414	267	197
FOV#7	8.786	16.858	7.961		FOV#7	378	264	137
FOV#8	15.613	12.785	2.904		FOV#8	385	395	79
FOV#9	8.465	11.981	9.223		FOV#9	301	251	73
FOV#10	10.235	16.38	5.481		FOV#10	268	314	150
FOV#11	26.778	17.772	9.322		FOV#11	351	251	100
FOV#12	2.312	8.031	8.092		FOV#12	378	156	104
FOV#13	9.702	17.265			FOV#13	326	162	141
					FOV#14		164	223
					FOV#15		291	94

## Sheet: Figure S1
Fig. S1. Second survival study of KRAS*-bearing mice after treatment with IRE and anti-PD-1
	IRE + Anti-PD1	Survival (day)
	#1	25
	#2	60
	#3	60
	#4	27
	#5	27
	#6	46
	#7	60

[truncated: 2 more sheets: Figure S11, Uncut Western blots for Fig. 6D]
